# Supplementary material for: The Effect of Resistance and/or Aerobic Training on Quality of Life, Fitness, and Body Composition in Prostate Cancer Patients—A Systematic Review and Meta-Analysis
Source: Cancers (Basel). 2024 Dec 23;16(24):4286. doi: 10.3390/cancers16244286 (PMC11674139; doi:10.3390/cancers16244286)
Supplement: Supplementary file 1 [file cancers-16-04286-s001.zip]

Archive with 1 entries (1 files):
- cancers-3342101-supplementary.pdf
